# Supplementary material for: ﻿Establishment of two new Anaplecta species (Blattodea, Blattoidea, Anaplectidae) based on morphological and COI data with an additional description of Anaplectafurcata Deng & Che, 2020
Source: Zookeys. 2022 Nov 21;1130:153–66. doi: 10.3897/zookeys.1130.87810 (PMC9836627; doi:10.3897/zookeys.1130.87810)
Supplement: XML Treatment for Anaplecta circinalis [file zookeys.1130.87810-treatment1.xml]

<!DOCTYPE tp:taxon-treatment
  PUBLIC "-//TaxonX//DTD Taxonomic Treatment Publishing DTD v0 20100105//EN" "tax-treatment-NSO.dtd">
<tp:taxon-treatment xmlns:tp="http://www.plazi.org/taxpub"><tp:treatment-meta><kwd-group><label>Taxon classification</label><kwd>
                <named-content content-type="kingdom">Animalia</named-content>
              </kwd><kwd>
                <named-content content-type="order">Blattodea</named-content>
              </kwd><kwd>
                <named-content content-type="family">Anaplectidae</named-content>
              </kwd></kwd-group><mixed-citation publication-type="journal"><person-group><name><surname>Deng</surname><given-names>Xinyi</given-names></name><name><surname>Shan</surname><given-names>Jieyu</given-names></name><name><surname>Xiao</surname><given-names>Chengcheng</given-names></name><name><surname>Zhu</surname><given-names>Jing</given-names></name><name><surname>Wang</surname><given-names>Zongqing</given-names></name><name><surname>Che</surname><given-names>Yanli</given-names></name></person-group><article-title>﻿Establishment of two new <italic><tp:taxon-name><tp:taxon-name-part taxon-name-part-type="genus" reg="Anaplecta">Anaplecta</tp:taxon-name-part></tp:taxon-name></italic> species (<tp:taxon-name><tp:taxon-name-part taxon-name-part-type="order">Blattodea</tp:taxon-name-part></tp:taxon-name>, <tp:taxon-name><tp:taxon-name-part taxon-name-part-type="superfamily">Blattoidea</tp:taxon-name-part></tp:taxon-name>, <tp:taxon-name><tp:taxon-name-part taxon-name-part-type="family">Anaplectidae</tp:taxon-name-part></tp:taxon-name>) based on morphological and <italic>COI</italic> data with an additional description of <italic><tp:taxon-name><tp:taxon-name-part taxon-name-part-type="genus" reg="Anaplecta">Anaplecta</tp:taxon-name-part><tp:taxon-name-part taxon-name-part-type="species" reg="furcata">furcata</tp:taxon-name-part></tp:taxon-name></italic> Deng &amp; Che, 2020</article-title><source>Zookeys</source><day>21</day><month>11</month><year>2022</year><volume>1130</volume><fpage>153</fpage><lpage>166</lpage><pub-id pub-id-type="doi">10.3897/zookeys.1130.87810</pub-id></mixed-citation></tp:treatment-meta><tp:nomenclature><label>﻿</label><tp:taxon-name>
              <object-id xmlns:xlink="http://www.w3.org/1999/xlink" content-type="arpha" xlink:type="simple">FA07A459-CCA6-5693-8EB6-B40DEC61A517</object-id>
              <tp:taxon-name-part taxon-name-part-type="genus" reg="Anaplecta">Anaplecta</tp:taxon-name-part>
              <tp:taxon-name-part taxon-name-part-type="species" reg="circinalis">circinalis</tp:taxon-name-part>
              <object-id xmlns:xlink="http://www.w3.org/1999/xlink" content-type="zoobank" xlink:type="simple">https://zoobank.org/90ED9DF4-AEE9-4927-8EE8-835ACD03312A</object-id>
            </tp:taxon-name><tp:taxon-authority>Deng &amp; Che</tp:taxon-authority><tp:taxon-status xmlns:xlink="http://www.w3.org/1999/xlink" xlink:type="simple">sp. nov.</tp:taxon-status><xref ref-type="fig" rid="F2">Figs 2A–I</xref><xref ref-type="fig" rid="F4">, 4A–C</xref></tp:nomenclature><tp:treatment-sec sec-type="type material" id="SECID0EOUAI"><title>Type material.</title><p><bold><italic>Holotype</italic></bold>: China • male; Yunnan Prov., Pu’er County, Xiniuping Scenic Area of Pu’er National Park; <named-content xmlns:xlink="http://www.w3.org/1999/xlink" content-type="dwc:verbatimCoordinates" xlink:type="simple"><named-content content-type="geo-json" specific-use="{&#34;type&#34;:&#34;Point&#34;,&#34;coordinates&#34;:[101.092167,26.602333]}" id="NCID0E3UAI" xlink:type="simple">26°36.14'N, 101°5.53'E</named-content></named-content>; 1602 m; 29 Jun. 2021; Jia-Wei Zhang &amp; Jin-Lin Liu leg; <abbrev xmlns:xlink="http://www.w3.org/1999/xlink" content-type="institution" xlink:title="Institute of Entomology, College of Plant Protection, Southwest University, Chongqing, China" id="ABBRID0EAVAI" xlink:type="simple">SWU</abbrev>-B-AN-0175. <bold><italic>Paratypes</italic></bold>: China • 9 males &amp; 14 females; same data as holotype; <abbrev xmlns:xlink="http://www.w3.org/1999/xlink" content-type="institution" xlink:title="Institute of Entomology, College of Plant Protection, Southwest University, Chongqing, China" id="ABBRID0EIVAI" xlink:type="simple">SWU</abbrev>-B-AN-0176 to 0198.</p><p><bold>Diagnosis.</bold> This species can be easily separated from other Chinese <italic><tp:taxon-name><tp:taxon-name-part taxon-name-part-type="genus" reg="Anaplecta">Anaplecta</tp:taxon-name-part></tp:taxon-name></italic> species by its curled left phallomere (<abbrev xmlns:xlink="http://www.w3.org/1999/xlink" xlink:title="median sclerite" id="ABBRID0EYVAI" xlink:type="simple">L2vm</abbrev>).</p></tp:treatment-sec><tp:treatment-sec sec-type="etymology" id="SECID0E3VAI"><title>Etymology.</title><p>The specific epithet ‘<italic>circinalis</italic>’ is derived from the Latin word <italic>circinalis</italic>, referring to the curled <abbrev xmlns:xlink="http://www.w3.org/1999/xlink" xlink:title="median sclerite" id="ABBRID0EGWAI" xlink:type="simple">L2vm</abbrev>.</p></tp:treatment-sec><tp:treatment-sec sec-type="description" id="SECID0EKWAI"><title>Description.</title><p><bold><italic>Measurements</italic> (mm)</bold>. <bold>Male</bold>: Pronotum length × width: 1.0–1.3 × 1.8–1.9, tegmina length: 5.0–5.2, overall length: 5.8–6.1. <bold>Female</bold>: Pronotum length × width: 1.2–1.4×1.7–2.0, tegmina length: 4.7–5.1, overall length: 5.6–6.2.</p><p><bold><italic>Coloration</italic>.</bold> Body dark yellowish brown, eyes black, antennae dark brown. Head yellowish brown (Fig. <xref ref-type="fig" rid="F2">2A, B, D</xref>). Pronotum dark yellowish brown, lateral borders nearly hyaline (Fig. <xref ref-type="fig" rid="F2">2C</xref>). Tegmina yellowish brown, lateral borders nearly hyaline (Fig. <xref ref-type="fig" rid="F2">2E</xref>). Wings with costal field and appendicular field light brown, other parts light brown, veins dark brown (Fig. <xref ref-type="fig" rid="F2">2H</xref>). Center of abdominal sterna yellowish brown, gradually darkening to edges. Cerci and legs yellowish brown.</p><fig id="F2" position="float" orientation="portrait"><object-id xmlns:xlink="http://www.w3.org/1999/xlink" content-type="doi" xlink:type="simple">10.3897/zookeys.1130.87810.figure2</object-id><object-id xmlns:xlink="http://www.w3.org/1999/xlink" content-type="arpha" xlink:type="simple">E90B65E3-4502-5F36-B59E-B7FC464E3946</object-id><label>Figure 2.</label><caption><p><italic><tp:taxon-name><tp:taxon-name-part taxon-name-part-type="genus" reg="Anaplecta">Anaplecta</tp:taxon-name-part><tp:taxon-name-part taxon-name-part-type="species" reg="circinalis">circinalis</tp:taxon-name-part></tp:taxon-name></italic> Deng &amp; Che, sp. nov. holotype, male <abbrev xmlns:xlink="http://www.w3.org/1999/xlink" content-type="institution" xlink:title="Institute of Entomology, College of Plant Protection, Southwest University, Chongqing, China" id="ABBRID0EDYAI" xlink:type="simple">SWU</abbrev>-B-AN-0175 <bold>A</bold> habitus, dorsal view <bold>B</bold> habitus, ventral view <bold>C</bold> pronotum, dorsal view <bold>D</bold> head, ventral view <bold>E</bold> tegmen <bold>F</bold> supra-anal plate, ventral view <bold>G</bold> front femur <bold>H</bold> wing <bold>I</bold> subgenital plate, dorsal view <bold>J</bold> left phallomere <bold>K</bold> right phallomere, dorsal view. Abbreviations: <bold>afd</bold> anal fold, <bold>A[1</bold>] anterior anal vein, <bold>cfd</bold> cubitus fold, <bold><abbrev xmlns:xlink="http://www.w3.org/1999/xlink" xlink:title="cubitus anterior" id="ABBRID0EFZAI" xlink:type="simple">CuA</abbrev></bold> cubitus anterior, <bold><abbrev xmlns:xlink="http://www.w3.org/1999/xlink" xlink:title="cubitus posterior" id="ABBRID0EKZAI" xlink:type="simple">CuP</abbrev></bold> cubitus posterior, <bold><abbrev xmlns:xlink="http://www.w3.org/1999/xlink" xlink:title="sclerites of the left phallomere" id="ABBRID0EPZAI" xlink:type="simple">L1</abbrev>, <abbrev xmlns:xlink="http://www.w3.org/1999/xlink" xlink:title="sclerites of the left phallomere" id="ABBRID0ETZAI" xlink:type="simple">L2</abbrev>, <abbrev xmlns:xlink="http://www.w3.org/1999/xlink" xlink:title="sclerites of the left phallomere" id="ABBRID0EXZAI" xlink:type="simple">L3</abbrev></bold> sclerites of the left phallomere, <bold><abbrev xmlns:xlink="http://www.w3.org/1999/xlink" xlink:title="L2 dorsal" id="ABBRID0E3ZAI" xlink:type="simple">L2d</abbrev></bold><abbrev xmlns:xlink="http://www.w3.org/1999/xlink" xlink:title="sclerites of the left phallomere" id="ABBRID0EA1AI" xlink:type="simple">L2</abbrev> dorsal, <bold><abbrev xmlns:xlink="http://www.w3.org/1999/xlink" xlink:title="L2 ventral" id="ABBRID0EF1AI" xlink:type="simple">L2v</abbrev></bold><abbrev xmlns:xlink="http://www.w3.org/1999/xlink" xlink:title="sclerites of the left phallomere" id="ABBRID0EJ1AI" xlink:type="simple">L2</abbrev> ventral, <bold><abbrev xmlns:xlink="http://www.w3.org/1999/xlink" xlink:title="median sclerite" id="ABBRID0EO1AI" xlink:type="simple">L2vm</abbrev></bold> median sclerite, <bold>M</bold> median, <bold>Pcu</bold> postcubitus, <bold>R</bold> radius, <bold>RA</bold> radius anterior, <bold>RP</bold> radius posterior, <bold><abbrev xmlns:xlink="http://www.w3.org/1999/xlink" xlink:title="sclerites of the right phallomere" id="ABBRID0E41AI" xlink:type="simple">R2</abbrev>, <abbrev xmlns:xlink="http://www.w3.org/1999/xlink" xlink:title="sclerites of the right phallomere" id="ABBRID0EB2AI" xlink:type="simple">R3</abbrev></bold> sclerites of the right phallomere, <bold>ScP</bold> subcostal posterior. Scale bars: 2 mm (<bold>A–E, G, H</bold>); 0.5 mm (<bold>F, I–K</bold>).</p></caption><graphic xmlns:xlink="http://www.w3.org/1999/xlink" xlink:href="zookeys-1130-153_article-87810__-g002.jpg" position="float" orientation="portrait" xlink:type="simple" id="oo_771434.jpg"><uri content-type="original_file" xlink:type="simple">https://binary.pensoft.net/fig/771434</uri></graphic></fig><p><bold><italic>Head and thorax</italic>.</bold> Interocular space slightly greater than distance between antennal sockets. Third and fifth maxillary palpi equal in length, longer than fourth; fifth maxillary palpus subelliptical and thicker than other segments (Fig. <xref ref-type="fig" rid="F2">2D</xref>). Pronotum subelliptical, anterior margin arched, hind margin nearly straight (Fig. <xref ref-type="fig" rid="F2">2C</xref>).</p><p>Tegmina with indistinct veins; the radius posterior veins of hind wings slightly indistinct, <abbrev xmlns:xlink="http://www.w3.org/1999/xlink" xlink:title="cubitus posterior" id="ABBRID0EB3AI" xlink:type="simple">CuP</abbrev> and <abbrev xmlns:xlink="http://www.w3.org/1999/xlink" xlink:title="cubitus anterior" id="ABBRID0EF3AI" xlink:type="simple">CuA</abbrev> merging into one venation (Fig. <xref ref-type="fig" rid="F2">2E, H</xref>). Front femur type B<sub>2</sub> (Fig. <xref ref-type="fig" rid="F2">2G</xref>), pulvilli absent, tarsal claws symmetrical, arolia present.</p><p><bold><italic>Male abdomen and genitalia</italic>.</bold> Supra-anal plate nearly symmetrical, sheet-like (Fig. <xref ref-type="fig" rid="F2">2F</xref>). Subgenital plate asymmetrical, interstylar margin arched, with a pair of anterior extensions (Fig. <xref ref-type="fig" rid="F2">2I</xref>). The left styli more robust than the right. Styli with length about 1/3 of interstylar space (Fig. <xref ref-type="fig" rid="F2">2I</xref>). Phallomere complex, <abbrev xmlns:xlink="http://www.w3.org/1999/xlink" xlink:title="sclerites of the left phallomere" id="ABBRID0EG4AI" xlink:type="simple">L1</abbrev> small, with slender and curved filamentary structure. <abbrev xmlns:xlink="http://www.w3.org/1999/xlink" xlink:title="L2 ventral" id="ABBRID0EK4AI" xlink:type="simple">L2v</abbrev> elongated, slightly bifurcated. <abbrev xmlns:xlink="http://www.w3.org/1999/xlink" xlink:title="median sclerite" id="ABBRID0EO4AI" xlink:type="simple">L2vm</abbrev> broad, slightly thickened and curved. <abbrev xmlns:xlink="http://www.w3.org/1999/xlink" xlink:title="L2 dorsal" id="ABBRID0ES4AI" xlink:type="simple">L2d</abbrev> slender and bifurcated. <abbrev xmlns:xlink="http://www.w3.org/1999/xlink" xlink:title="sclerites of the left phallomere" id="ABBRID0EW4AI" xlink:type="simple">L3</abbrev> slender, uncinate part blunt (Fig. <xref ref-type="fig" rid="F2">2J</xref>). <abbrev xmlns:xlink="http://www.w3.org/1999/xlink" xlink:title="sclerites of the right phallomere" id="ABBRID0E54AI" xlink:type="simple">R1</abbrev> absent. <abbrev xmlns:xlink="http://www.w3.org/1999/xlink" xlink:title="sclerites of the right phallomere" id="ABBRID0EC5AI" xlink:type="simple">R2</abbrev> irregular, sheet-like, slightly sclerotized. <abbrev xmlns:xlink="http://www.w3.org/1999/xlink" xlink:title="sclerites of the right phallomere" id="ABBRID0EG5AI" xlink:type="simple">R3</abbrev> simple, sheet-like (Fig. <xref ref-type="fig" rid="F2">2K</xref>).</p><p><bold><italic>Female abdomen and genitalia</italic>.</bold> Supra-anal plate nearly symmetrical. Paraprocts (pp.) broad, not extending to the posterior margin of supra-anal plate. Intercalary sclerite (intc.s) nearly stripe-shaped, slightly curved. First valvifer arm short. First valve (v.I) robust. Second valve (v.II) small, basally fused. Third valve (v.III) broad. The anterior margin of anterior arch (aa.) symmetrical, slightly sclerotized, extending forward in a flaky shape with a deep concavity in the middle. Basivalvula (bsv.) nearly flattened, elliptical (Fig. <xref ref-type="fig" rid="F4">4A, B</xref>). Laterosternal shelf (ltst.sh) slightly sclerotized, lateral margin straight (Fig. <xref ref-type="fig" rid="F4">4C</xref>).</p></tp:treatment-sec><tp:treatment-sec sec-type="distribution" id="SECID0E45AI"><title>Distribution.</title><p>China (Yunnan).</p></tp:treatment-sec><tp:treatment-sec><!--Section generated to contain objects referenced in tp:taxon-treatment.--><fig id="F4" position="float" orientation="portrait"><object-id xmlns:xlink="http://www.w3.org/1999/xlink" content-type="doi" xlink:type="simple">10.3897/zookeys.1130.87810.figure4</object-id><object-id xmlns:xlink="http://www.w3.org/1999/xlink" content-type="arpha" xlink:type="simple">72AF72AE-9E86-5329-812F-A5F5F680C691</object-id><label>Figure 4.</label><caption><p><bold>A–C</bold><italic><tp:taxon-name><tp:taxon-name-part taxon-name-part-type="genus" reg="Anaplecta">Anaplecta</tp:taxon-name-part><tp:taxon-name-part taxon-name-part-type="species" reg="circinalis">circinalis</tp:taxon-name-part></tp:taxon-name></italic> Deng &amp; Che, sp. nov. paratype, female <abbrev xmlns:xlink="http://www.w3.org/1999/xlink" content-type="institution" xlink:title="Institute of Entomology, College of Plant Protection, Southwest University, Chongqing, China" id="ABBRID0EKNBI" xlink:type="simple">SWU</abbrev>-B-AN-0176 <bold>D–F</bold><italic><tp:taxon-name><tp:taxon-name-part taxon-name-part-type="genus" reg="Anaplecta">Anaplecta</tp:taxon-name-part><tp:taxon-name-part taxon-name-part-type="species" reg="bihamata">bihamata</tp:taxon-name-part></tp:taxon-name></italic> Deng &amp; Che, sp. nov. paratype, female <abbrev xmlns:xlink="http://www.w3.org/1999/xlink" content-type="institution" xlink:title="Institute of Entomology, College of Plant Protection, Southwest University, Chongqing, China" id="ABBRID0E3NBI" xlink:type="simple">SWU</abbrev>-B-AN-0178 <bold>G–I</bold><italic><tp:taxon-name><tp:taxon-name-part taxon-name-part-type="genus" reg="Anaplecta">Anaplecta</tp:taxon-name-part><tp:taxon-name-part taxon-name-part-type="species" reg="furcata">furcata</tp:taxon-name-part></tp:taxon-name></italic> female <abbrev xmlns:xlink="http://www.w3.org/1999/xlink" content-type="institution" xlink:title="Institute of Entomology, College of Plant Protection, Southwest University, Chongqing, China" id="ABBRID0EOOBI" xlink:type="simple">SWU</abbrev>-B-B-A060471 <bold>A, D, G</bold> supra-anal plate, ventral view <bold>B, E, H</bold> supra-anal plate, dorsal view <bold>C, F, I</bold> subgenital plate, dorsal view. Abbreviations: <bold>a.a.</bold> anterior arch, <bold>bsv.</bold> basivalvula, <bold>cp.</bold> crosspiece, <bold>pt</bold>. paratergites, <bold>intc.s.</bold> intercalary sclerite, <bold>inst.f.</bold> Intersternal fold, <bold>ltst.sh.</bold> laterosternal shelf, <bold>pp.</bold> paraprocts, <bold>sp.</bold> spermatheca, <bold>v.I</bold> first valve, <bold>v.II</bold> second valve, <bold>v.III</bold> third valve. Scale bars: 2 mm.</p></caption><graphic xmlns:xlink="http://www.w3.org/1999/xlink" xlink:href="zookeys-1130-153_article-87810__-g004.jpg" position="float" orientation="portrait" xlink:type="simple" id="oo_771436.jpg"><uri content-type="original_file" xlink:type="simple">https://binary.pensoft.net/fig/771436</uri></graphic></fig></tp:treatment-sec></tp:taxon-treatment>
