# Supplementary material for: ﻿Establishment of two new Anaplecta species (Blattodea, Blattoidea, Anaplectidae) based on morphological and COI data with an additional description of Anaplectafurcata Deng & Che, 2020
Source: Zookeys. 2022 Nov 21;1130:153–66. doi: 10.3897/zookeys.1130.87810 (PMC9836627; doi:10.3897/zookeys.1130.87810)
Supplement: XML Treatment for Anaplecta bihamata [file zookeys.1130.87810-treatment2.xml]

<!DOCTYPE tp:taxon-treatment
  PUBLIC "-//TaxonX//DTD Taxonomic Treatment Publishing DTD v0 20100105//EN" "tax-treatment-NSO.dtd">
<tp:taxon-treatment xmlns:tp="http://www.plazi.org/taxpub"><tp:treatment-meta><kwd-group><label>Taxon classification</label><kwd>
                <named-content content-type="kingdom">Animalia</named-content>
              </kwd><kwd>
                <named-content content-type="order">Blattodea</named-content>
              </kwd><kwd>
                <named-content content-type="family">Anaplectidae</named-content>
              </kwd></kwd-group><mixed-citation publication-type="journal"><person-group><name><surname>Deng</surname><given-names>Xinyi</given-names></name><name><surname>Shan</surname><given-names>Jieyu</given-names></name><name><surname>Xiao</surname><given-names>Chengcheng</given-names></name><name><surname>Zhu</surname><given-names>Jing</given-names></name><name><surname>Wang</surname><given-names>Zongqing</given-names></name><name><surname>Che</surname><given-names>Yanli</given-names></name></person-group><article-title>﻿Establishment of two new <italic><tp:taxon-name><tp:taxon-name-part taxon-name-part-type="genus" reg="Anaplecta">Anaplecta</tp:taxon-name-part></tp:taxon-name></italic> species (<tp:taxon-name><tp:taxon-name-part taxon-name-part-type="order">Blattodea</tp:taxon-name-part></tp:taxon-name>, <tp:taxon-name><tp:taxon-name-part taxon-name-part-type="superfamily">Blattoidea</tp:taxon-name-part></tp:taxon-name>, <tp:taxon-name><tp:taxon-name-part taxon-name-part-type="family">Anaplectidae</tp:taxon-name-part></tp:taxon-name>) based on morphological and <italic>COI</italic> data with an additional description of <italic><tp:taxon-name><tp:taxon-name-part taxon-name-part-type="genus" reg="Anaplecta">Anaplecta</tp:taxon-name-part><tp:taxon-name-part taxon-name-part-type="species" reg="furcata">furcata</tp:taxon-name-part></tp:taxon-name></italic> Deng &amp; Che, 2020</article-title><source>Zookeys</source><day>21</day><month>11</month><year>2022</year><volume>1130</volume><fpage>153</fpage><lpage>166</lpage><pub-id pub-id-type="doi">10.3897/zookeys.1130.87810</pub-id></mixed-citation></tp:treatment-meta><tp:nomenclature><label>﻿</label><tp:taxon-name>
              <object-id xmlns:xlink="http://www.w3.org/1999/xlink" content-type="arpha" xlink:type="simple">FF97676B-3712-5C0F-AE1E-312A79335A0C</object-id>
              <tp:taxon-name-part taxon-name-part-type="genus" reg="Anaplecta">Anaplecta</tp:taxon-name-part>
              <tp:taxon-name-part taxon-name-part-type="species" reg="bihamata">bihamata</tp:taxon-name-part>
              <object-id xmlns:xlink="http://www.w3.org/1999/xlink" content-type="zoobank" xlink:type="simple">https://zoobank.org/01866CE9-D683-4CB2-94C1-5DB812542B74</object-id>
            </tp:taxon-name><tp:taxon-authority>Deng &amp; Che</tp:taxon-authority><tp:taxon-status xmlns:xlink="http://www.w3.org/1999/xlink" xlink:type="simple">sp. nov.</tp:taxon-status><xref ref-type="fig" rid="F3">Figs 3A–I</xref><xref ref-type="fig" rid="F4">, 4D–F</xref></tp:nomenclature><tp:treatment-sec sec-type="type material" id="SECID0EUABI"><title>Type material.</title><p><bold><italic>Holotype</italic></bold>: China • male; Hunan Prov., Shaoyang City, Chengbu County, Ten Miles Flat Monitoring Station; <named-content xmlns:xlink="http://www.w3.org/1999/xlink" content-type="dwc:verbatimCoordinates" xlink:type="simple"><named-content content-type="geo-json" specific-use="{&#34;type&#34;:&#34;Point&#34;,&#34;coordinates&#34;:[110.425333,26.235333]}" id="NCID0ECBBI" xlink:type="simple">26°14.12'N, 110°25.52'E</named-content></named-content>; 821 m; 22 May 2021; Jing Zhu leg; <abbrev xmlns:xlink="http://www.w3.org/1999/xlink" content-type="institution" xlink:title="Institute of Entomology, College of Plant Protection, Southwest University, Chongqing, China" id="ABBRID0EHBBI" xlink:type="simple">SWU</abbrev>-B-AN-0199. <bold><italic>Paratypes</italic></bold>: China • 7 males; <abbrev xmlns:xlink="http://www.w3.org/1999/xlink" content-type="institution" xlink:title="Institute of Entomology, College of Plant Protection, Southwest University, Chongqing, China" id="ABBRID0EPBBI" xlink:type="simple">SWU</abbrev>-B-AN-0200 to 206; same collection data as holotype • 1 male; <abbrev xmlns:xlink="http://www.w3.org/1999/xlink" content-type="institution" xlink:title="Institute of Entomology, College of Plant Protection, Southwest University, Chongqing, China" id="ABBRID0EUBBI" xlink:type="simple">SWU</abbrev>-B-AN-0207; Guangdong Prov., Shaoguan City • 2 males and 1 female; <abbrev xmlns:xlink="http://www.w3.org/1999/xlink" content-type="institution" xlink:title="Institute of Entomology, College of Plant Protection, Southwest University, Chongqing, China" id="ABBRID0EZBBI" xlink:type="simple">SWU</abbrev>-B-AN-0208 to 0210; Ruyuan County, Nanling Nature Reserve Xiaozhu Parking Lot; <named-content xmlns:xlink="http://www.w3.org/1999/xlink" content-type="dwc:verbatimCoordinates" xlink:type="simple"><named-content content-type="geo-json" specific-use="{&#34;type&#34;:&#34;Point&#34;,&#34;coordinates&#34;:[113.042167,24.901667]}" id="NCID0EBCBI" xlink:type="simple">24°54.10'N, 113°2.53'E</named-content></named-content>; 695 m, 18 May 2021; Wei Han &amp; Li-Min Qiao leg. • 1 male; <abbrev xmlns:xlink="http://www.w3.org/1999/xlink" content-type="institution" xlink:title="Institute of Entomology, College of Plant Protection, Southwest University, Chongqing, China" id="ABBRID0EGCBI" xlink:type="simple">SWU</abbrev>-B-AN-0211; Hunan Prov., Yongzhou City, Ningyuan County, Mt. Jiuyi, Yellow River Village; <named-content xmlns:xlink="http://www.w3.org/1999/xlink" content-type="dwc:verbatimCoordinates" xlink:type="simple"><named-content content-type="geo-json" specific-use="{&#34;type&#34;:&#34;Point&#34;,&#34;coordinates&#34;:[111.569500,25.163333]}" id="NCID0EOCBI" xlink:type="simple">25°9.8'N, 111°34.17'E</named-content></named-content>; 629 m, 6 Jun. 2021; Jing Zhu leg. • 3 males; <abbrev xmlns:xlink="http://www.w3.org/1999/xlink" content-type="institution" xlink:title="Institute of Entomology, College of Plant Protection, Southwest University, Chongqing, China" id="ABBRID0ETCBI" xlink:type="simple">SWU</abbrev>-B-AN-0212 to 214; Fujian Prov., Wuyishan City, Sisin Integrated Observation Site; <named-content xmlns:xlink="http://www.w3.org/1999/xlink" content-type="dwc:verbatimCoordinates" xlink:type="simple"><named-content content-type="geo-json" specific-use="{&#34;type&#34;:&#34;Point&#34;,&#34;coordinates&#34;:[117.773333,27.588333]}" id="NCID0E2CBI" xlink:type="simple">27°35.30'N, 117°46.4'E</named-content></named-content>; 450 m, 23 Jun. 2021; Wei Han &amp; Jing Zhu leg.</p></tp:treatment-sec><tp:treatment-sec sec-type="diagnosis" id="SECID0EADBI"><title>Diagnosis.</title><p>This species can be easily separated from other Chinese <italic><tp:taxon-name><tp:taxon-name-part taxon-name-part-type="genus" reg="Anaplecta">Anaplecta</tp:taxon-name-part></tp:taxon-name></italic> species by its hook-shaped <abbrev xmlns:xlink="http://www.w3.org/1999/xlink" xlink:title="median sclerite" id="ABBRID0ENDBI" xlink:type="simple">L2vm</abbrev> and <abbrev xmlns:xlink="http://www.w3.org/1999/xlink" xlink:title="sclerites of the right phallomere" id="ABBRID0ERDBI" xlink:type="simple">R1</abbrev>.</p></tp:treatment-sec><tp:treatment-sec sec-type="etymology" id="SECID0EVDBI"><title>Etymology.</title><p>The specific epithet is derived from the Latin word <italic>hamatus</italic>, referring to both <abbrev xmlns:xlink="http://www.w3.org/1999/xlink" xlink:title="median sclerite" id="ABBRID0E4DBI" xlink:type="simple">L2vm</abbrev> and <abbrev xmlns:xlink="http://www.w3.org/1999/xlink" xlink:title="sclerites of the right phallomere" id="ABBRID0EBEBI" xlink:type="simple">R1</abbrev> being hook-like.</p></tp:treatment-sec><tp:treatment-sec sec-type="description" id="SECID0EFEBI"><title>Description.</title><p><bold><italic>Measurements</italic> (mm)</bold>. <bold>Male</bold>: Pronotum length × width: 1.2–1.4 × 1.9–2.0, tegmina length: 5.8–6.4, overall length: 6.8–7.3. <bold>Female</bold>: Pronotum length × width: 1.1–1.4 × 1.9–2.2, tegmina length: 5.4–5.6, overall length: 6.2–6.7.</p><p><bold><italic>Coloration</italic>.</bold> Body yellowish brown, eyes black, antennae dark brown. Head yellowish brown (Fig. <xref ref-type="fig" rid="F3">3A, B, C</xref>). Pronotum and tegmina yellowish brown, lateral borders nearly hyaline (Fig. <xref ref-type="fig" rid="F3">3D, E</xref>). Wings with costal field and appendicular field infuscated, other parts light brown, with veins dark brown (Fig. <xref ref-type="fig" rid="F3">3E, H</xref>). Abdominal sterna, cerci and legs yellowish brown (Fig. <xref ref-type="fig" rid="F3">3B</xref>).</p><fig id="F3" position="float" orientation="portrait"><object-id xmlns:xlink="http://www.w3.org/1999/xlink" content-type="doi" xlink:type="simple">10.3897/zookeys.1130.87810.figure3</object-id><object-id xmlns:xlink="http://www.w3.org/1999/xlink" content-type="arpha" xlink:type="simple">2FC8DC2A-5BEB-5A4D-9607-B8E7FA2EB4F6</object-id><label>Figure 3.</label><caption><p><italic><tp:taxon-name><tp:taxon-name-part taxon-name-part-type="genus" reg="Anaplecta">Anaplecta</tp:taxon-name-part><tp:taxon-name-part taxon-name-part-type="species" reg="bihamata">bihamata</tp:taxon-name-part></tp:taxon-name></italic> Deng &amp; Che, sp. nov. holotype, male <abbrev xmlns:xlink="http://www.w3.org/1999/xlink" content-type="institution" xlink:title="Institute of Entomology, College of Plant Protection, Southwest University, Chongqing, China" id="ABBRID0E5FBI" xlink:type="simple">SWU</abbrev>-B-AN-0177 <bold>A</bold> habitus, dorsal view <bold>B</bold> habitus, ventral view <bold>C</bold> pronotum, dorsal view <bold>D</bold> head, ventral view <bold>E</bold> tegmen <bold>F</bold> supra-anal plate, ventral view <bold>G</bold> front femur <bold>H</bold> wing <bold>I</bold> subgenital plate, dorsal view <bold>J, K</bold> left phallomere <bold>L, M</bold> right phallomere, dorsal view. Abbreviations: <bold>afd</bold> anal fold, <bold>A[1</bold>] anterior anal vein, <bold>cfd</bold> cubitus fold, <bold><abbrev xmlns:xlink="http://www.w3.org/1999/xlink" xlink:title="cubitus anterior" id="ABBRID0EAHBI" xlink:type="simple">CuA</abbrev></bold> cubitus anterior, <bold><abbrev xmlns:xlink="http://www.w3.org/1999/xlink" xlink:title="cubitus posterior" id="ABBRID0EFHBI" xlink:type="simple">CuP</abbrev></bold> cubitus posterior, <bold><abbrev xmlns:xlink="http://www.w3.org/1999/xlink" xlink:title="sclerites of the left phallomere" id="ABBRID0EKHBI" xlink:type="simple">L1</abbrev>, <abbrev xmlns:xlink="http://www.w3.org/1999/xlink" xlink:title="sclerites of the left phallomere" id="ABBRID0EOHBI" xlink:type="simple">L2</abbrev>, <abbrev xmlns:xlink="http://www.w3.org/1999/xlink" xlink:title="sclerites of the left phallomere" id="ABBRID0ESHBI" xlink:type="simple">L3</abbrev></bold> sclerites of the left phallomere, <bold><abbrev xmlns:xlink="http://www.w3.org/1999/xlink" xlink:title="L2 ventral" id="ABBRID0EXHBI" xlink:type="simple">L2v</abbrev></bold><abbrev xmlns:xlink="http://www.w3.org/1999/xlink" xlink:title="sclerites of the left phallomere" id="ABBRID0E2HBI" xlink:type="simple">L2</abbrev> ventral, <bold><abbrev xmlns:xlink="http://www.w3.org/1999/xlink" xlink:title="median sclerite" id="ABBRID0EAIBI" xlink:type="simple">L2vm</abbrev></bold> median sclerite, <bold>M</bold> median, <bold>Pcu</bold> postcubitus, <bold>R</bold> radius, <bold>RA</bold> radius anterior, <bold>RP</bold> radius posterior, <bold><abbrev xmlns:xlink="http://www.w3.org/1999/xlink" xlink:title="sclerites of the right phallomere" id="ABBRID0EPIBI" xlink:type="simple">R1</abbrev>, <abbrev xmlns:xlink="http://www.w3.org/1999/xlink" xlink:title="sclerites of the right phallomere" id="ABBRID0ETIBI" xlink:type="simple">R2</abbrev>, <abbrev xmlns:xlink="http://www.w3.org/1999/xlink" xlink:title="sclerites of the right phallomere" id="ABBRID0EXIBI" xlink:type="simple">R3</abbrev></bold> sclerites of the right phallomere, <bold>ScP</bold> subcostal posterior. Scale bars: 2 mm (<bold>A–E, G, H</bold>); 0.5 mm (<bold>F, I–M</bold>).</p></caption><graphic xmlns:xlink="http://www.w3.org/1999/xlink" xlink:href="zookeys-1130-153_article-87810__-g003.jpg" position="float" orientation="portrait" xlink:type="simple" id="oo_771435.jpg"><uri content-type="original_file" xlink:type="simple">https://binary.pensoft.net/fig/771435</uri></graphic></fig><p><bold><italic>Head and thorax</italic>.</bold> Interocular space slightly greater than distance between antennal sockets. Fourth and fifth maxillary palpi equal in length, shorter than third maxillary palpus; fifth maxillary palpus triangular and thicker than others (Fig. <xref ref-type="fig" rid="F3">3C</xref>). Pronotum subelliptical (Fig. <xref ref-type="fig" rid="F3">3D</xref>). Tegmina with indistinct veins; wings with radial veins slightly indistinct, <abbrev xmlns:xlink="http://www.w3.org/1999/xlink" xlink:title="cubitus posterior" id="ABBRID0EVJBI" xlink:type="simple">CuP</abbrev> and <abbrev xmlns:xlink="http://www.w3.org/1999/xlink" xlink:title="cubitus anterior" id="ABBRID0EZJBI" xlink:type="simple">CuA</abbrev> merging into one venation (Fig. <xref ref-type="fig" rid="F3">3E, H</xref>). Front femur type B<sub>2</sub> (Fig. <xref ref-type="fig" rid="F3">3G</xref>), pulvilli absent, tarsal claws symmetrical, arolia present.</p><p><bold><italic>Male abdomen and genitalia</italic>.</bold> Supra-anal plate symmetrical, sheet-like (Fig. <xref ref-type="fig" rid="F3">3F</xref>). Subgenital plate subelliptical, with an anterior extension in the left and the posterior margin slightly arched (Fig. <xref ref-type="fig" rid="F3">3I</xref>). Styli small, cylindrical, styli with length about ⅓ of interstylar space (Fig. <xref ref-type="fig" rid="F3">3I</xref>). Phallomere complex, <abbrev xmlns:xlink="http://www.w3.org/1999/xlink" xlink:title="sclerites of the left phallomere" id="ABBRID0E1KBI" xlink:type="simple">L1</abbrev> small, with slender and curved filamentary structure. <abbrev xmlns:xlink="http://www.w3.org/1999/xlink" xlink:title="L2 ventral" id="ABBRID0E5KBI" xlink:type="simple">L2v</abbrev> elongated, bifurcated at apex and highly sclerotized at terminal. <abbrev xmlns:xlink="http://www.w3.org/1999/xlink" xlink:title="median sclerite" id="ABBRID0ECLBI" xlink:type="simple">L2vm</abbrev> broad with curved hook at the left (Fig. <xref ref-type="fig" rid="F3">3K</xref>). <abbrev xmlns:xlink="http://www.w3.org/1999/xlink" xlink:title="sclerites of the left phallomere" id="ABBRID0EKLBI" xlink:type="simple">L3</abbrev> robust and medium, uncinate part with apex blunt (Fig. <xref ref-type="fig" rid="F3">3J</xref>). <abbrev xmlns:xlink="http://www.w3.org/1999/xlink" xlink:title="sclerites of the right phallomere" id="ABBRID0ESLBI" xlink:type="simple">R1</abbrev> hooked, the proximal part sharply tapered and highly sclerotized (Fig. <xref ref-type="fig" rid="F3">3L</xref>). <abbrev xmlns:xlink="http://www.w3.org/1999/xlink" xlink:title="sclerites of the right phallomere" id="ABBRID0E1LBI" xlink:type="simple">R2</abbrev> irregular, slightly sclerotized. <abbrev xmlns:xlink="http://www.w3.org/1999/xlink" xlink:title="sclerites of the right phallomere" id="ABBRID0E5LBI" xlink:type="simple">R3</abbrev> short, simple sheet-like (Fig. <xref ref-type="fig" rid="F3">3M</xref>).</p><p><bold><italic>Female abdomen and genitalia</italic>.</bold> Supra-anal plate nearly symmetrical. Paraprocts (pp.) broad, extending to the posterior margin of supra-anal plate. Intercalary sclerite (intc.s) short, nearly stripe-shaped, slightly curved. First valvifer arm short. First valve (v.I) robust. Second valve (v.II) small, basally fused. Third valve (v.III) broad. The anterior margin of anterior arch (aa.) slightly sclerotized, with a near spine-shaped protrusion and dense tiny punctuations. Basivalvula (bsv.) nearly flat (Fig. <xref ref-type="fig" rid="F4">4D, E</xref>). Laterosternal shelf (ltst.sh) slightly sclerotized lateral margin straight (Fig. <xref ref-type="fig" rid="F4">4F</xref>).</p><fig id="F4" position="float" orientation="portrait"><object-id xmlns:xlink="http://www.w3.org/1999/xlink" content-type="doi" xlink:type="simple">10.3897/zookeys.1130.87810.figure4</object-id><object-id xmlns:xlink="http://www.w3.org/1999/xlink" content-type="arpha" xlink:type="simple">72AF72AE-9E86-5329-812F-A5F5F680C691</object-id><label>Figure 4.</label><caption><p><bold>A–C</bold><italic><tp:taxon-name><tp:taxon-name-part taxon-name-part-type="genus" reg="Anaplecta">Anaplecta</tp:taxon-name-part><tp:taxon-name-part taxon-name-part-type="species" reg="circinalis">circinalis</tp:taxon-name-part></tp:taxon-name></italic> Deng &amp; Che, sp. nov. paratype, female <abbrev xmlns:xlink="http://www.w3.org/1999/xlink" content-type="institution" xlink:title="Institute of Entomology, College of Plant Protection, Southwest University, Chongqing, China" id="ABBRID0EKNBI" xlink:type="simple">SWU</abbrev>-B-AN-0176 <bold>D–F</bold><italic><tp:taxon-name><tp:taxon-name-part taxon-name-part-type="genus" reg="Anaplecta">Anaplecta</tp:taxon-name-part><tp:taxon-name-part taxon-name-part-type="species" reg="bihamata">bihamata</tp:taxon-name-part></tp:taxon-name></italic> Deng &amp; Che, sp. nov. paratype, female <abbrev xmlns:xlink="http://www.w3.org/1999/xlink" content-type="institution" xlink:title="Institute of Entomology, College of Plant Protection, Southwest University, Chongqing, China" id="ABBRID0E3NBI" xlink:type="simple">SWU</abbrev>-B-AN-0178 <bold>G–I</bold><italic><tp:taxon-name><tp:taxon-name-part taxon-name-part-type="genus" reg="Anaplecta">Anaplecta</tp:taxon-name-part><tp:taxon-name-part taxon-name-part-type="species" reg="furcata">furcata</tp:taxon-name-part></tp:taxon-name></italic> female <abbrev xmlns:xlink="http://www.w3.org/1999/xlink" content-type="institution" xlink:title="Institute of Entomology, College of Plant Protection, Southwest University, Chongqing, China" id="ABBRID0EOOBI" xlink:type="simple">SWU</abbrev>-B-B-A060471 <bold>A, D, G</bold> supra-anal plate, ventral view <bold>B, E, H</bold> supra-anal plate, dorsal view <bold>C, F, I</bold> subgenital plate, dorsal view. Abbreviations: <bold>a.a.</bold> anterior arch, <bold>bsv.</bold> basivalvula, <bold>cp.</bold> crosspiece, <bold>pt</bold>. paratergites, <bold>intc.s.</bold> intercalary sclerite, <bold>inst.f.</bold> Intersternal fold, <bold>ltst.sh.</bold> laterosternal shelf, <bold>pp.</bold> paraprocts, <bold>sp.</bold> spermatheca, <bold>v.I</bold> first valve, <bold>v.II</bold> second valve, <bold>v.III</bold> third valve. Scale bars: 2 mm.</p></caption><graphic xmlns:xlink="http://www.w3.org/1999/xlink" xlink:href="zookeys-1130-153_article-87810__-g004.jpg" position="float" orientation="portrait" xlink:type="simple" id="oo_771436.jpg"><uri content-type="original_file" xlink:type="simple">https://binary.pensoft.net/fig/771436</uri></graphic></fig></tp:treatment-sec><tp:treatment-sec sec-type="distribution" id="SECID0EWPBI"><title>Distribution.</title><p>China (Hunan, Fujian, Guangdong).</p></tp:treatment-sec></tp:taxon-treatment>
